# Supplementary material for: The Effect of Monochromatic LED Light Wavelengths and Photoperiods on Botrytis cinerea
Source: J Fungi (Basel). 2021 Nov 16;7(11):970. doi: 10.3390/jof7110970 (PMC8622904; doi:10.3390/jof7110970)
Supplement: Supplementary file 1 [file jof-07-00970-s001.zip]

Archive with 1 entries (1 files):
- jof-1463418-supplementary.pdf
